# Supplementary material for: Unraveling Racial Disparities in Papillary Thyroid Cancer: A Comparative Bulk RNA-Sequencing Gene Expression Analysis
Source: Curr Oncol. 2025 May 29;32(6):315. doi: 10.3390/curroncol32060315 (PMC12191872; doi:10.3390/curroncol32060315)
Supplement: Supplementary file 1 [file curroncol-32-00315-s001.zip]

Archive with 12 entries (12 files):
- Figure S1.zip
- Figure S2.zip
- Figure S3.zip
- Figure S4.zip
- Supplemental Figure Legends.pdf
- Table S1.pdf
- Table S2.pdf
- Table S3.pdf
- Table S4.pdf
- Table S5.pdf
- Table S6.pdf
- Table S7.pdf
